# Supplementary material for: Prevalence and Molecular Characterization of Cryptosporidium in Diarrheic Dairy Calves: A Descriptive Study in Family Farms of Southern Santa Catarina, Brazil
Source: Microorganisms. 2026 Jul 16;14(7):1552. doi: 10.3390/microorganisms14071552 (PMC13413461; doi:10.3390/microorganisms14071552)
Supplement: Supplementary file 1 [file microorganisms-14-01552-s001.zip]

Archive with 1 entries (1 files):
- microorganisms-4364548-supplementary.pdf
